# Supplementary material for: The L-lactate dehydrogenase LldD contributes to oxidative stress resistance, survival from neutrophils, and host colonization in Neisseria gonorrhoeae
Source: Infect Immun. 2026 Jan 30;94(3):e00644-25. doi: 10.1128/iai.00644-25 (PMC12974116; doi:10.1128/iai.00644-25)
Supplement: Data set S1 — Comparison between whole genome sequencing alignments (plasmidsaurus-nanopore) mapped back to FA 1090 (NC_002946.2). [file iai.00644-25-s0001.xlsx]

## Sheet: Description of Contents
Dataset S1:	Comparison between whole genome sequencing alignments (plasmidsaurus-nanopore) mapped back to FA 1090 (NC_002946.2).
Tab 1:	Structural variants between opaless and lldD or lldD+. Results were filtered for unique variants found across strains with 99% alignment confidence. Sequence alignments for highly repetitive regions (such as opa and pil genes) were manually verified.
Tab 2:	Single Nucleotide polymorphisms (SNPs) were identified between opaless and lldD or lldD+. Results were filtered for unique variants found across strains with 99% confidence. Synonymous and SNPs in non-coding regions are excluded.

## Sheet: Structural Variants
Ref Pos	Splits	Feature	Notes	lldD change	lldD length	lldD+ change	lldD+length
626138	94	NGO_RS03210	lldD Kan Insertion Site	Indel	1926
626138	34	NGO_RS03210	lldD Kan Insertion Site			Indel	1926
834081	16		lldD complementation site within proB			Indel	5629
847618	158		lldD complementation site within proB			Ins	74
1412296	207		phase variable tetrameric repeat region			Indel	27

## Sheet: SNPs
Ref Pos	Gene Name	Locus Tag	Opaless - DNA Change	lldD - DNA Change	lldD+ - DNA Change
1406237		NGO_RS07180	c.109A>G	c.109A>G
2148074	plsX	NGO_RS10990	c.21A>T
335372	cysK	NGO_RS01760	c.613G>C
631796		NGO_RS03220		c.545_551delGCCAGCC
631788		NGO_RS03220		c.552_559delAGCCAGCC
335361	cysK	NGO_RS01760		c.602G>T
1957198		NGO_RS09990		c.63delT	c.63delT
1405321		NGO_RS07180			c.1025T>C
1408267	adhP	NGO_RS07190			c.1034A>G
864644		NGO_RS04370			c.103C>A
862384		NGO_RS04355			c.103C>T
870426		NGO_RS04405			c.103C>T
1405294		NGO_RS07180			c.1052A>G
862386		NGO_RS04355			c.105G>T
836018		NGO_RS04215			c.1200G>A
850040	glyA	NGO_RS04295			c.1201C>T
850086	glyA	NGO_RS04295			c.1247C>A
1406221		NGO_RS07180			c.125A>G
842955		NGO_RS04250			c.139G>T
1175403		NGO_RS06030			c.145A>G
1406715		NGO_RS07185			c.145A>G
889472		NGO_RS04495			c.153A>C
1125943	purL	NGO_RS05825			c.1654G>A
831780		NGO_RS04200			c.1673T>C
873142		NGO_RS04420			c.2035A>G
889411		NGO_RS04495			c.214C>A
867411		NGO_RS04390			c.215T>C
1406324		NGO_RS07180			c.22G>T
836993	ftsK	NGO_RS04220			c.2309T>C
884688		NGO_RS04465			c.230T>C
867394		NGO_RS04390			c.232A>G
1176012		NGO_RS06035			c.236A>G
1045894		NGO_RS05330			c.262_263delinsAA
896247		NGO_RS04530			c.2735C>T
866658		NGO_RS04385			c.281_282delinsGG
853379		NGO_RS04315			c.283C>T
866656		NGO_RS04385			c.284C>T
1413417		NGO_RS11860			c.284T>C
1406054		NGO_RS07180			c.292A>C
866646		NGO_RS04385			c.294C>A
843133		NGO_RS04250			c.317C>T
843135		NGO_RS04250			c.319T>C
843138		NGO_RS04250			c.322G>A
1171040		NGO_RS06005			c.343C>A
871451		NGO_RS04420			c.344C>G
851837		NGO_RS04305			c.346A>C
1405066		NGO_RS07175			c.35_36delinsAT
871460		NGO_RS04420			c.353G>T
843173		NGO_RS04250			c.357_358delinsTG
864088		NGO_RS04365			c.364A>G
888855		NGO_RS04490			c.364A>G
848458		NGO_RS04285			c.37A>G
876530		NGO_RS12050			c.37T>C
1178272	lptF	NGO_RS06045			c.383G>A
867238		NGO_RS04390			c.388G>A
867212		NGO_RS04390			c.414C>A
867205		NGO_RS04390			c.421C>T
867200		NGO_RS04390			c.426A>T
1179434	lptG	NGO_RS06045			c.433A>C
1174189	purN	NGO_RS06025			c.434C>A
2145998		NGO_RS10970			c.44A>G
853550		NGO_RS04315			c.454A>G
879616	aroA	NGO_RS04445			c.454A>G
879622	aroA	NGO_RS04445			c.460A>G
879628	aroA	NGO_RS04445			c.466C>G
1175070		NGO_RS06030			c.478G>A
845125		NGO_RS04265			c.485T>C
842611	plsY	NGO_RS04245			c.489_490delinsCC
839999		NGO_RS04225			c.533T>C
1174079	purN	NGO_RS06025			c.544G>T
863887		NGO_RS04365			c.565delT
888654		NGO_RS04490			c.565delT
869438	dld	NGO_RS04400			c.575C>T
842702	plsY	NGO_RS04245			c.580A>G
866359		NGO_RS04385			c.581A>G
1413103		NGO_RS11855			c.610A>G
2143769	fabD	NGO_RS10955			c.637A>G
1406278		NGO_RS07180			c.67_68delinsCA
1169763		NGO_RS06000			c.674_675insC
871786		NGO_RS04420			c.679G>A
895360	odhB	NGO_RS04525			c.694A>G
890814	sucD	NGO_RS04505			c.709G>A
866191		NGO_RS04385			c.749T>C
2144332	fabD	NGO_RS10955			c.74T>C
866186		NGO_RS04385			c.754G>A
1168798		NGO_RS05995			c.755T>C
891923	sucC	NGO_RS04510			c.777A>T
2143586	fabD	NGO_RS10955			c.820A>G
857885		NGO_RS04330			c.820G>A
881787		NGO_RS04455			c.872G>A
1406252		NGO_RS07180			c.94G>T
1412590		NGO_RS11855			c.97G>A
